# Supplementary material for: Effects of Coatings on Antioxidant Enzyme Activities, Histopathology, and Transcriptome Profiles of Kidney Tissue in Larimichthys crocea
Source: Genes (Basel). 2025 Mar 29;16(4):392. doi: 10.3390/genes16040392 (PMC12026950; doi:10.3390/genes16040392)
Supplement: Supplementary file 1 [file genes-16-00392-s001.zip]

Archive with 1 entries (1 files):
- genes-3531706-supplementary.pdf
